# Supplementary material for: Intrinsic Disorder in the BK Channel and Its Interactome
Source: PLoS One. 2014 Apr 11;9(4):e94331. doi: 10.1371/journal.pone.0094331 (PMC3984161; doi:10.1371/journal.pone.0094331)
Supplement: Table S4 — Raw data for evolutionary conservation analysis. Conservation profiles for 22 BK channel variants calculated from the WOP profiles generated by PSI-BLAST. (XLSX) [file pone.0094331.s004.xlsx]

## Sheet: SupplementaryFile4
Conservation profiles (computed based on WOP matrix generated with PSI-BLAST) for the BK channel variants
-1 denotes that a given position in the sequence was missing (either insertion or deletion)
E3VRZ5	5.4787	4.2206	2.8556	2.6902	3.8824	4.2815	4.2646	3.5381	3.1434	4.0899	3.3321	3.134	2.8829	3.8305	2.9367	2.0484	3.3703	2.5176	2.682	4.285	2.0121	3.5096	3.2463	2.4298	4.2193	2.6801	1.6796	1.9888	2.971	2.5343	2.275	1.6785	2.1931	2.1222	1.6272	1.9982	2.6757	3.3541	1.4182	1.636	1.4187	2.8198	2.4211	1.5834	1.9754	1.4724	0.5213	2.2326	1.7255
E3VRZ6	5.4787	3.9086	2.9733	2.8957	3.9447	4.2815	4.2646	3.3586	2.7933	3.8769	3.1194	3.2008	2.558	3.3895	3.0447	1.9529	2.8266	2.9049	2.2137	4.285	2.3349	3.6884	4.6044	3.5258	4.6969	2.6563	1.742	3.812	3.0766	3.7354	2.9611	3.3813	4.4101	3.1836	2.0858	2.2886	2.1957	1.3137	1.5342	1.7165	1.901	2.0798	4.8293	2.4063	2.0796	0.9115	0.9838	1.4766	1.3145
E3VRZ4	5.4787	4.2206	2.9074	2.7142	3.9126	4.2815	4.2646	3.5616	3.218	4.3114	2.861	2.6081	2.8813	3.2947	2.8444	1.7578	3.5405	2.3049	2.5511	3.822	2.0426	3.5096	3.2375	2.4091	4.2843	2.7578	1.6486	1.9947	2.9846	2.5559	2.2807	1.6441	2.1812	2.0961	1.693	2.039	2.6675	3.4669	1.401	1.598	1.3886	2.9153	2.3116	1.5993	1.9804	1.6079	0.4877	2.3817	1.7452
E3VRY6	5.4787	3.4736	2.774	2.3537	3.038	3.3955	3.4913	3.5616	3.1419	4.1164	3.3712	3.1541	2.8692	3.7631	2.9524	2.0676	3.4354	2.575	2.6936	4.285	2.0361	3.4771	3.2674	2.4313	4.2193	2.7153	1.6467	1.9966	2.9667	2.4964	2.202	1.5972	2.2442	2.1838	1.6211	2.0506	2.4243	3.1215	1.1353	1.636	1.3462	2.762	2.4508	1.6372	2.0441	1.4619	0.4431	2.2998	1.3287
E3VRZ2	5.4787	3.3706	2.9237	2.3526	2.9579	3.2946	3.4148	3.3586	2.8673	3.8725	3.3512	3.2417	2.6807	3.6775	2.8935	2.0854	3.4296	2.7071	2.7289	4.285	2.7086	4.6471	4.9248	4.2706	4.6969	3.2359	1.9687	3.812	3.812	3.6421	2.6842	3.2226	4.397	3.6091	2.1886	2.8573	2.7159	1.3719	1.1674	2.155	1.9807	2.5223	5.3842	2.6191	2.3198	1.0423	1.0899	1.2778	1.6008
E3VRY7	5.4787	4.2206	2.9074	2.6989	3.8824	4.2815	4.2646	3.5616	3.1419	4.0898	3.3512	3.1541	2.8692	3.7456	2.9524	2.0348	3.4081	2.5089	2.6936	4.285	2.0361	3.4771	3.2766	2.4498	4.3995	2.9736	1.5985	1.9947	2.9667	2.5682	2.2268	1.6517	2.1809	2.118	1.5987	1.9956	2.6757	3.4068	1.3814	1.6204	1.374	2.7887	2.2976	1.6181	2.0069	1.5759	0.4779	2.4244	1.4481
E3VRZ7	5.4787	3.1575	2.8386	2.3682	2.8592	3.4181	3.5089	3.4445	2.8439	4.2671	2.7239	2.6918	2.5516	3.038	2.9294	1.6986	2.8674	2.4703	2.1103	3.7202	2.3205	3.7048	4.5867	3.4158	4.6969	2.6404	1.7157	3.812	3.0548	3.6739	2.9791	3.3683	4.4037	3.0358	2.016	2.2587	2.1142	1.3128	1.5105	1.743	1.8971	1.9289	4.9143	2.3716	1.993	1.0258	0.9655	1.4871	1.2961
E3VRZ8	5.4787	3.5534	3.0344	2.7544	3.681	4.2815	4.2646	3.1188	3.5339	4.5061	3.1017	3.2826	3.398	4.3744	3.749	2.7128	2.4501	3.1261	2.2319	4.285	2.3235	3.6563	4.5867	3.5231	4.6969	2.6404	1.7373	3.812	3.0504	3.7245	2.9421	3.3683	4.4037	3.1245	2.0544	2.2742	2.1521	1.3166	1.517	1.7093	1.8986	2.1134	4.8712	2.3894	1.9811	1.0028	0.967	1.5484	1.3071
E3VRZ9	5.4787	3.1465	2.8888	2.3605	3.0307	3.3529	3.4584	3.5616	2.9029	4.3164	2.7287	2.7295	2.5719	2.9918	2.9535	1.6895	2.8533	2.61	2.1182	3.7202	2.3379	3.6743	4.5867	3.5246	4.6969	2.614	1.7315	3.812	3.0504	3.7189	2.9886	3.3616	4.4037	3.1397	2.0439	2.2742	2.1521	1.3295	1.517	1.7177	1.8986	2.0834	4.8712	2.3895	1.9597	0.9716	0.9782	1.5184	1.3192
E3VRZ3	5.4787	3.4736	2.7798	2.3282	3.0077	3.3955	3.4913	3.5616	3.199	4.2492	2.8891	2.6584	2.881	3.1862	2.8444	1.7335	3.5458	2.3582	2.5399	3.822	2.0361	3.4771	3.2729	2.4197	4.2874	2.7988	1.6551	2.0075	2.971	2.5253	2.2412	1.5596	2.168	2.0215	1.6152	2.0436	2.6578	3.4068	1.3784	1.5961	1.3906	2.8586	2.2803	1.6164	2.0227	1.609	0.4587	2.4338	1.6315
E3VS03	5.4787	3.4072	2.882	2.4976	3.0467	3.3738	3.4744	3.3586	2.8676	3.956	2.6053	2.686	2.4196	3.6826	3.2401	2.1085	2.0937	2.3086	2.1731	4.285	2.0031	3.0259	3.7173	2.9861	4.6969	2.2228	1.5992	3.1541	2.5798	3.1647	2.5005	2.8528	3.6412	2.8975	1.7811	1.9404	1.8128	1.3138	1.5255	1.6677	1.9095	2.3246	5.0622	2.3191	2.1492	0.8792	1.0633	1.6129	1.0278
E3VS04	5.4787	3.839	2.9124	2.9546	3.9126	4.2815	4.2646	3.3385	3.2115	4.3441	2.8837	2.6264	2.8806	3.2442	2.8379	1.7505	3.4447	2.299	2.5527	3.822	2.0349	3.4981	3.2558	2.4115	4.3971	2.9429	1.6275	1.9995	2.9846	2.5253	2.2464	1.5596	2.1325	2.0014	1.6324	2.0449	2.6356	3.7231	1.3358	1.829	1.4682	3.0232	2.3982	1.674	1.9832	1.6103	0.4716	2.3961	1.7683
E3VS00	5.4787	3.839	2.9124	2.7186	3.9126	4.2815	4.2646	3.3385	3.1443	4.0641	3.3712	3.1427	2.8805	3.8151	3.0044	2.0846	3.1493	2.5838	2.6889	4.285	2.0749	3.4859	3.2524	2.4311	4.3971	2.9387	1.5815	1.9914	2.9667	2.5682	2.2807	1.6636	2.1678	2.1334	1.6806	2.0075	2.6362	3.4655	1.396	1.6213	1.3926	2.895	2.2819	1.5971	1.9804	1.6203	0.4834	2.4129	1.3911
E3VS01	5.4787	3.3916	2.9124	2.9766	3.9126	4.2815	4.2646	3.3425	3.2088	4.5005	2.7184	2.6744	2.7095	3.0067	2.9351	1.632	2.7564	2.5246	2.0611	3.6892	2.3219	3.7163	4.5869	3.4961	4.6969	2.6671	1.719	3.812	3.0592	3.6875	2.9278	3.3749	4.4101	3.0164	2.0429	2.264	2.0998	1.3108	1.4556	1.6259	1.897	2.3096	4.9017	2.4096	2.0341	0.8209	0.9123	1.5009	1.4482
E3VRY4	5.4787	3.9086	2.9733	2.6887	3.9447	4.2815	4.2646	3.3548	2.8738	3.9271	2.833	2.6475	2.6372	3.2776	2.8444	1.7993	3.4708	2.3717	2.5706	3.822	2.0272	3.4888	3.2804	2.3924	4.2508	2.7065	1.4851	2.057	2.9992	2.4726	2.302	1.4728	2.0775	1.9684	1.6737	2.0966	2.6214	3.8638	1.3609	1.8516	1.3614	3.055	2.4128	1.7046	1.9761	1.5385	0.4552	2.2618	1.1445
E3VS02	5.4787	3.8727	2.9638	2.7618	3.9126	4.2815	4.2646	3.363	3.2148	4.5075	2.7201	2.6673	2.7095	3.0207	2.9408	1.6787	2.9108	2.5301	2.0605	3.6892	2.3163	3.7163	4.5869	3.4772	4.6969	2.6671	1.7134	3.812	3.0592	3.6875	2.9183	3.3683	4.407	3.0294	2.0429	2.264	2.0998	1.3108	1.4475	1.6261	1.8942	2.3096	4.8496	2.3686	2.0132	0.899	0.9668	1.4038	1.3419
E3VRY5	4.4372	3.3846	2.3826	2.3985	2.8378	2.2878	3.1475	2.5574	2.5701	1.9821	2.028	1.8828	3.0281	1.8211	1.2614	2.3645	1.0957	1.7668	2.2479	2.3619	2.304	3.5717	2.0977	1.3492	2.5283	1.3524	1.069	1.3223	1.5238	0.9602	1.9404	1.8314	1.7214	1.7766	1.2979	1.5308	1.4954	2.6833	1.5998	1.6214	1.1194	1.2072	1.6681	1.2377	0.885	0.5295	0.7468	0.9366	0.9502
E3VRZ0	5.4787	3.1157	2.8478	2.3418	3.0467	3.3738	3.4744	3.5381	2.7683	4.0148	3.1149	3.1842	2.5896	3.4436	3.1821	1.8894	2.348	2.7021	1.9837	4.285	2.3156	3.6797	4.5867	3.4772	4.6969	2.6253	1.7315	3.812	3.0504	3.7245	2.9791	3.3683	4.4037	3.1025	2.0529	2.2653	2.1521	1.193	1.3435	2.1591	2.0094	2.6445	5.4842	2.5001	2.5241	1.0138	1.2743	1.3812	1.0938
E3VRY8	5.4787	3.1396	2.8361	2.3498	3.0885	3.4181	3.5089	3.5161	3.1337	3.9344	2.9103	2.6475	2.8826	3.3298	2.8726	1.7583	3.3469	2.3049	2.5667	3.822	2.0323	3.5001	3.2498	2.4362	4.3946	2.9357	1.6124	1.981	2.9758	2.5008	2.2737	1.5833	2.1677	2.118	1.6899	1.9708	2.6621	3.4458	1.411	1.6295	1.3526	2.895	2.2743	1.615	1.9621	1.6214	0.4791	2.3586	1.3043
E3VRZ1	5.4787	3.0897	2.8332	2.2932	2.976	3.3327	3.4431	3.4954	3.1171	4.0967	2.9103	2.6701	2.8805	3.2163	2.8514	1.7139	3.3144	2.294	2.5459	3.822	2.0287	3.4787	3.2792	2.457	4.3971	2.9736	1.6088	1.9888	2.9623	2.5157	2.2195	1.5963	2.2063	2.1138	1.6593	1.9585	2.6533	3.3869	1.4047	1.6683	1.309	2.8189	2.44	1.6025	1.9935	1.4768	0.4675	2.1624	1.1016
C3VLD3	5.4787	3.4597	2.9686	2.7271	3.9447	4.2815	4.2646	3.337	3.1406	4.1374	2.9103	2.6374	2.8846	3.3371	2.8591	1.7629	3.3008	2.3116	2.5755	3.822	2.0344	3.5112	3.2498	2.4127	4.2123	2.6502	1.5157	2.0036	2.9992	2.5684	2.295	1.7021	2.1425	2.0181	1.7906	2.0381	2.8569	3.7726	1.5413	1.6872	1.3309	2.9288	2.5415	1.646	1.9832	1.4027	0.5495	2.2482	1.4101
E3VRY9	5.4787	4.2206	2.9686	2.6845	3.9447	4.2815	4.2646	3.5161	2.791	3.7553	3.3139	3.2157	2.664	3.7753	2.9554	2.0845	3.3831	2.579	2.7408	4.285	2.0287	3.4787	3.3005	2.4396	4.2158	2.6444	1.5018	2.0091	2.9802	2.5488	2.2408	1.6849	2.1714	2.0394	1.7581	2.0128	2.9124	3.6485	1.5244	1.682	1.318	2.9563	2.5766	1.6177	2.0083	1.3541	0.5499	2.1831	1.3481
DEC variants
C3VLD3	5.4787	3.4597	2.9686	2.7271	3.9447	4.2815	4.2646	3.337	3.1406	4.1374	2.9103	2.6374	2.8846	3.3371	2.8591	1.7629	3.3008	2.3116	2.5755	3.822	2.0344	3.5112	3.2498	2.4127	4.2123	2.6502	1.5157	2.0036	2.9992	2.5684	2.295	1.7021	2.1425	2.0181	1.7906	2.0381	2.8569	3.7726	1.5413	1.6872	1.3309	2.9288	2.5415	1.646	1.9832	1.4027	0.5495	2.2482	1.4101
E3VRY9	5.4787	4.2206	2.9686	2.6845	3.9447	4.2815	4.2646	3.5161	2.791	3.7553	3.3139	3.2157	2.664	3.7753	2.9554	2.0845	3.3831	2.579	2.7408	4.285	2.0287	3.4787	3.3005	2.4396	4.2158	2.6444	1.5018	2.0091	2.9802	2.5488	2.2408	1.6849	2.1714	2.0394	1.7581	2.0128	2.9124	3.6485	1.5244	1.682	1.318	2.9563	2.5766	1.6177	2.0083	1.3541	0.5499	2.1831	1.3481
E3VRY8	5.4787	3.1396	2.8361	2.3498	3.0885	3.4181	3.5089	3.5161	3.1337	3.9344	2.9103	2.6475	2.8826	3.3298	2.8726	1.7583	3.3469	2.3049	2.5667	3.822	2.0323	3.5001	3.2498	2.4362	4.3946	2.9357	1.6124	1.981	2.9758	2.5008	2.2737	1.5833	2.1677	2.118	1.6899	1.9708	2.6621	3.4458	1.411	1.6295	1.3526	2.895	2.2743	1.615	1.9621	1.6214	0.4791	2.3586	1.3043
E3VRZ1	5.4787	3.0897	2.8332	2.2932	2.976	3.3327	3.4431	3.4954	3.1171	4.0967	2.9103	2.6701	2.8805	3.2163	2.8514	1.7139	3.3144	2.294	2.5459	3.822	2.0287	3.4787	3.2792	2.457	4.3971	2.9736	1.6088	1.9888	2.9623	2.5157	2.2195	1.5963	2.2063	2.1138	1.6593	1.9585	2.6533	3.3869	1.4047	1.6683	1.309	2.8189	2.44	1.6025	1.9935	1.4768	0.4675	2.1624	1.1016
E3VRY5	4.4372	3.3846	2.3826	2.3985	2.8378	2.2878	3.1475	2.5574	2.5701	1.9821	2.028	1.8828	3.0281	1.8211	1.2614	2.3645	1.0957	1.7668	2.2479	2.3619	2.304	3.5717	2.0977	1.3492	2.5283	1.3524	1.069	1.3223	1.5238	0.9602	1.9404	1.8314	1.7214	1.7766	1.2979	1.5308	1.4954	2.6833	1.5998	1.6214	1.1194	1.2072	1.6681	1.2377	0.885	0.5295	0.7468	0.9366	0.9502
E3VRZ0	5.4787	3.1157	2.8478	2.3418	3.0467	3.3738	3.4744	3.5381	2.7683	4.0148	3.1149	3.1842	2.5896	3.4436	3.1821	1.8894	2.348	2.7021	1.9837	4.285	2.3156	3.6797	4.5867	3.4772	4.6969	2.6253	1.7315	3.812	3.0504	3.7245	2.9791	3.3683	4.4037	3.1025	2.0529	2.2653	2.1521	1.193	1.3435	2.1591	2.0094	2.6445	5.4842	2.5001	2.5241	1.0138	1.2743	1.3812	1.0938
ERL variants
E3VRY6	5.4787	3.4736	2.774	2.3537	3.038	3.3955	3.4913	3.5616	3.1419	4.1164	3.3712	3.1541	2.8692	3.7631	2.9524	2.0676	3.4354	2.575	2.6936	4.285	2.0361	3.4771	3.2674	2.4313	4.2193	2.7153	1.6467	1.9966	2.9667	2.4964	2.202	1.5972	2.2442	2.1838	1.6211	2.0506	2.4243	3.1215	1.1353	1.636	1.3462	2.762	2.4508	1.6372	2.0441	1.4619	0.4431	2.2998	1.3287
E3VRZ9	5.4787	3.1465	2.8888	2.3605	3.0307	3.3529	3.4584	3.5616	2.9029	4.3164	2.7287	2.7295	2.5719	2.9918	2.9535	1.6895	2.8533	2.61	2.1182	3.7202	2.3379	3.6743	4.5867	3.5246	4.6969	2.614	1.7315	3.812	3.0504	3.7189	2.9886	3.3616	4.4037	3.1397	2.0439	2.2742	2.1521	1.3295	1.517	1.7177	1.8986	2.0834	4.8712	2.3895	1.9597	0.9716	0.9782	1.5184	1.3192
E3VRY7	5.4787	4.2206	2.9074	2.6989	3.8824	4.2815	4.2646	3.5616	3.1419	4.0898	3.3512	3.1541	2.8692	3.7456	2.9524	2.0348	3.4081	2.5089	2.6936	4.285	2.0361	3.4771	3.2766	2.4498	4.3995	2.9736	1.5985	1.9947	2.9667	2.5682	2.2268	1.6517	2.1809	2.118	1.5987	1.9956	2.6757	3.4068	1.3814	1.6204	1.374	2.7887	2.2976	1.6181	2.0069	1.5759	0.4779	2.4244	1.4481
E3VRZ5	5.4787	4.2206	2.8556	2.6902	3.8824	4.2815	4.2646	3.5381	3.1434	4.0899	3.3321	3.134	2.8829	3.8305	2.9367	2.0484	3.3703	2.5176	2.682	4.285	2.0121	3.5096	3.2463	2.4298	4.2193	2.6801	1.6796	1.9888	2.971	2.5343	2.275	1.6785	2.1931	2.1222	1.6272	1.9982	2.6757	3.3541	1.4182	1.636	1.4187	2.8198	2.4211	1.5834	1.9754	1.4724	0.5213	2.2326	1.7255
E3VRZ6	5.4787	3.9086	2.9733	2.8957	3.9447	4.2815	4.2646	3.3586	2.7933	3.8769	3.1194	3.2008	2.558	3.3895	3.0447	1.9529	2.8266	2.9049	2.2137	4.285	2.3349	3.6884	4.6044	3.5258	4.6969	2.6563	1.742	3.812	3.0766	3.7354	2.9611	3.3813	4.4101	3.1836	2.0858	2.2886	2.1957	1.3137	1.5342	1.7165	1.901	2.0798	4.8293	2.4063	2.0796	0.9115	0.9838	1.4766	1.3145
E3VRZ4	5.4787	4.2206	2.9074	2.7142	3.9126	4.2815	4.2646	3.5616	3.218	4.3114	2.861	2.6081	2.8813	3.2947	2.8444	1.7578	3.5405	2.3049	2.5511	3.822	2.0426	3.5096	3.2375	2.4091	4.2843	2.7578	1.6486	1.9947	2.9846	2.5559	2.2807	1.6441	2.1812	2.0961	1.693	2.039	2.6675	3.4669	1.401	1.598	1.3886	2.9153	2.3116	1.5993	1.9804	1.6079	0.4877	2.3817	1.7452
E3VRZ2	5.4787	3.3706	2.9237	2.3526	2.9579	3.2946	3.4148	3.3586	2.8673	3.8725	3.3512	3.2417	2.6807	3.6775	2.8935	2.0854	3.4296	2.7071	2.7289	4.285	2.7086	4.6471	4.9248	4.2706	4.6969	3.2359	1.9687	3.812	3.812	3.6421	2.6842	3.2226	4.397	3.6091	2.1886	2.8573	2.7159	1.3719	1.1674	2.155	1.9807	2.5223	5.3842	2.6191	2.3198	1.0423	1.0899	1.2778	1.6008
VYR variants
E3VS03	5.4787	3.4072	2.882	2.4976	3.0467	3.3738	3.4744	3.3586	2.8676	3.956	2.6053	2.686	2.4196	3.6826	3.2401	2.1085	2.0937	2.3086	2.1731	4.285	2.0031	3.0259	3.7173	2.9861	4.6969	2.2228	1.5992	3.1541	2.5798	3.1647	2.5005	2.8528	3.6412	2.8975	1.7811	1.9404	1.8128	1.3138	1.5255	1.6677	1.9095	2.3246	5.0622	2.3191	2.1492	0.8792	1.0633	1.6129	1.0278
E3VS04	5.4787	3.839	2.9124	2.9546	3.9126	4.2815	4.2646	3.3385	3.2115	4.3441	2.8837	2.6264	2.8806	3.2442	2.8379	1.7505	3.4447	2.299	2.5527	3.822	2.0349	3.4981	3.2558	2.4115	4.3971	2.9429	1.6275	1.9995	2.9846	2.5253	2.2464	1.5596	2.1325	2.0014	1.6324	2.0449	2.6356	3.7231	1.3358	1.829	1.4682	3.0232	2.3982	1.674	1.9832	1.6103	0.4716	2.3961	1.7683
E3VRZ7	5.4787	3.1575	2.8386	2.3682	2.8592	3.4181	3.5089	3.4445	2.8439	4.2671	2.7239	2.6918	2.5516	3.038	2.9294	1.6986	2.8674	2.4703	2.1103	3.7202	2.3205	3.7048	4.5867	3.4158	4.6969	2.6404	1.7157	3.812	3.0548	3.6739	2.9791	3.3683	4.4037	3.0358	2.016	2.2587	2.1142	1.3128	1.5105	1.743	1.8971	1.9289	4.9143	2.3716	1.993	1.0258	0.9655	1.4871	1.2961
E3VRZ8	5.4787	3.5534	3.0344	2.7544	3.681	4.2815	4.2646	3.1188	3.5339	4.5061	3.1017	3.2826	3.398	4.3744	3.749	2.7128	2.4501	3.1261	2.2319	4.285	2.3235	3.6563	4.5867	3.5231	4.6969	2.6404	1.7373	3.812	3.0504	3.7245	2.9421	3.3683	4.4037	3.1245	2.0544	2.2742	2.1521	1.3166	1.517	1.7093	1.8986	2.1134	4.8712	2.3894	1.9811	1.0028	0.967	1.5484	1.3071
E3VRZ3	5.4787	3.4736	2.7798	2.3282	3.0077	3.3955	3.4913	3.5616	3.199	4.2492	2.8891	2.6584	2.881	3.1862	2.8444	1.7335	3.5458	2.3582	2.5399	3.822	2.0361	3.4771	3.2729	2.4197	4.2874	2.7988	1.6551	2.0075	2.971	2.5253	2.2412	1.5596	2.168	2.0215	1.6152	2.0436	2.6578	3.4068	1.3784	1.5961	1.3906	2.8586	2.2803	1.6164	2.0227	1.609	0.4587	2.4338	1.6315
E3VRY4	5.4787	3.9086	2.9733	2.6887	3.9447	4.2815	4.2646	3.3548	2.8738	3.9271	2.833	2.6475	2.6372	3.2776	2.8444	1.7993	3.4708	2.3717	2.5706	3.822	2.0272	3.4888	3.2804	2.3924	4.2508	2.7065	1.4851	2.057	2.9992	2.4726	2.302	1.4728	2.0775	1.9684	1.6737	2.0966	2.6214	3.8638	1.3609	1.8516	1.3614	3.055	2.4128	1.7046	1.9761	1.5385	0.4552	2.2618	1.1445
E3VS02	5.4787	3.8727	2.9638	2.7618	3.9126	4.2815	4.2646	3.363	3.2148	4.5075	2.7201	2.6673	2.7095	3.0207	2.9408	1.6787	2.9108	2.5301	2.0605	3.6892	2.3163	3.7163	4.5869	3.4772	4.6969	2.6671	1.7134	3.812	3.0592	3.6875	2.9183	3.3683	4.407	3.0294	2.0429	2.264	2.0998	1.3108	1.4475	1.6261	1.8942	2.3096	4.8496	2.3686	2.0132	0.899	0.9668	1.4038	1.3419
E3VS01	5.4787	3.3916	2.9124	2.9766	3.9126	4.2815	4.2646	3.3425	3.2088	4.5005	2.7184	2.6744	2.7095	3.0067	2.9351	1.632	2.7564	2.5246	2.0611	3.6892	2.3219	3.7163	4.5869	3.4961	4.6969	2.6671	1.719	3.812	3.0592	3.6875	2.9278	3.3749	4.4101	3.0164	2.0429	2.264	2.0998	1.3108	1.4556	1.6259	1.897	2.3096	4.9017	2.4096	2.0341	0.8209	0.9123	1.5009	1.4482
E3VS00	5.4787	3.839	2.9124	2.7186	3.9126	4.2815	4.2646	3.3385	3.1443	4.0641	3.3712	3.1427	2.8805	3.8151	3.0044	2.0846	3.1493	2.5838	2.6889	4.285	2.0749	3.4859	3.2524	2.4311	4.3971	2.9387	1.5815	1.9914	2.9667	2.5682	2.2807	1.6636	2.1678	2.1334	1.6806	2.0075	2.6362	3.4655	1.396	1.6213	1.3926	2.895	2.2819	1.5971	1.9804	1.6203	0.4834	2.4129	1.3911
[truncated: 1,211 more columns]
